# Supplementary material for: Emerging Implantable Sensor Technologies at the Intersection of Engineering and Brain Science
Source: Biosensors (Basel). 2025 Nov 17;15(11):762. doi: 10.3390/bios15110762 (PMC12650648; doi:10.3390/bios15110762)
Supplement: Supplementary file 1 [file biosensors-15-00762-s001.zip]

Archive with 1 entries (1 files):
- biosensors-3915413-supplementary.pdf
